# Supplementary material for: Pre-conception clinical risk factors differ between spontaneous and indicated preterm birth in a densely phenotyped EHR cohort
Source: BMC Pregnancy Childbirth. 2025 Feb 12;25:149. doi: 10.1186/s12884-025-07166-2 (PMC11817080; doi:10.1186/s12884-025-07166-2)
Supplement: Supplementary file 2 — Supplementary Material 2: Table S2: Many Diagnoses are Significantly and Robustly Associated with Indicated PTBs vs. Term Births. The most significant diagnoses' odds ratios, p-values, robustness percentages, and number of individuals are listed. [file 12884_2025_7166_MOESM2_ESM.csv]

phecode	phenotype	n	or	or_lower	or_upper	pval_bh	robust_pct
401.1	Essential hypertension	225	5.87	4.14	8.33	4.48e-20	100
250.1	Type 1 diabetes	67	10.98	6.37	18.92	4.01e-15	100
250.2	Type 2 diabetes	105	6.43	4.04	10.24	1.81e-12	100
401.2	Hypertensive heart and/or renal disease	25	18.35	8.07	41.68	1.18e-09	100
585.3	Chronic renal failure [CKD]	32	13.13	6.24	27.61	2.85e-09	100
285.2	Anemia of chronic disease	16	22.7	8.08	63.79	6.75e-07	100
510	Other diseases of lung	36	8.85	4.21	18.63	1.69e-06	100
585.4	Chronic kidney disease, Stage I or II	22	12.14	4.89	30.13	1.16e-05	100
288.1	Decreased white blood cell count	53	5.88	3	11.52	3.19e-05	100
580.3	Nephritis and nephropathy without mention of glomerulonephritis	37	7.35	3.45	15.67	3.19e-05	100
586	Other disorders of the kidney and ureters	33	7.59	3.44	16.74	5.97e-05	100
401.3	Other hypertensive complications	26	9.12	3.82	21.79	6.89e-05	100
276.1	Electrolyte imbalance	78	4.22	2.34	7.6	0.000171	100
269	Proteinuria	57	5.07	2.6	9.89	0.000172	100
695.4	Lupus (localized and systemic)	71	4.66	2.44	8.92	0.000284	100
416	Cardiomegaly	31	6.43	2.87	14.44	0.00046	100
465.4	Acute laryngitis and tracheitis	21	9.57	3.59	25.54	0.00046	100
573	Other disorders of liver	51	4.99	2.43	10.27	0.000838	100
514	Abnormal findings examination of lungs	85	3.46	1.95	6.14	0.00137	100
782.3	Edema	75	3.71	1.99	6.92	0.00226	100
428.1	Congestive heart failure (CHF) NOS	17	8.48	3.02	23.82	0.00274	100
276.4	Acid-base balance disorder	24	6.49	2.61	16.19	0.00302	100
793.2	Nonspecific abnormal findings on radiological and other examination of other intrathoracic organs (echocardiogram, etc)	46	5	2.27	10.99	0.00302	100
614.1	Pelvic peritoneal adhesions, female (postoperative) (postinfection)	34	5.98	2.42	14.79	0.00491	100
598.9	Other nonspecific findings on examination of urine	59	3.89	1.91	7.91	0.00754	100
285	Other anemias	360	2.06	1.4	3.03	0.00909	100
571.5	Other chronic nonalcoholic liver disease	75	3.33	1.75	6.33	0.00909	100
580.4	Renal sclerosis, NOS	15	8.05	2.63	24.59	0.00949	86
79.9	Viremia, NOS	61	3.65	1.81	7.38	0.0111	100
276.6	Fluid overload	15	7.65	2.51	23.29	0.0117	72
726.3	Bursitis	17	7.95	2.51	25.14	0.014	78
356	Hereditary and idiopathic peripheral neuropathy	15	8.32	2.56	27.09	0.0142	74
275.3	Disorders of magnesium metabolism	15	7.22	2.38	21.88	0.015	66
418	Nonspecific chest pain	545	1.79	1.29	2.48	0.0164	100
733	Other disorders of bone and cartilage	60	3.79	1.76	8.15	0.0187	92
278.1	Obesity	351	1.91	1.31	2.76	0.0192	100
288.2	Elevated white blood cell count	66	3.24	1.62	6.49	0.0247	84
245.2	Chronic thyroiditis	145	2.7	1.5	4.86	0.0247	92
443.1	Raynaud's syndrome	43	4.44	1.83	10.74	0.0251	86
389	Hearing loss	77	3.3	1.62	6.74	0.0273	88
426.2	Atrioventricular [AV] block	12	8.51	2.22	32.64	0.0451	74
270.3	Disorders of plasma protein metabolism	13	6.87	2	23.63	0.0517	68
477	Epistaxis or throat hemorrhage	42	3.68	1.59	8.53	0.0523	82
495	Asthma	493	1.74	1.22	2.48	0.0523	92
580.1	Glomerulonephritis	11	7.05	1.98	25.09	0.0559	60
427.3	Other specified cardiac dysrhythmias	105	2.61	1.4	4.88	0.0565	74
378.1	Strabismus (not specified as paralytic)	17	5.87	1.84	18.71	0.0575	76
251.1	Hypoglycemia	16	5.54	1.72	17.86	0.0809	28
575.8	Other disorders of biliary tract	16	5.13	1.58	16.67	0.111	6
