# Supplementary material for: Pre-conception clinical risk factors differ between spontaneous and indicated preterm birth in a densely phenotyped EHR cohort
Source: BMC Pregnancy Childbirth. 2025 Feb 12;25:149. doi: 10.1186/s12884-025-07166-2 (PMC11817080; doi:10.1186/s12884-025-07166-2)
Supplement: Supplementary file 3 — Supplementary Material 3: Table S3: Many Diagnoses are Significantly and Robustly Associated with All PTBs vs. Term Births. The most significant diagnoses' odds ratios, p-values, robustness percentages, and number of individuals are listed. [file 12884_2025_7166_MOESM3_ESM.csv]

phecode	phenotype	n	or	or_lower	or_upper	pval_bh	robust_pct
250.1	Type 1 diabetes	80	7.23	4.56	11.46	5.41e-14	100
401.1	Essential hypertension	244	3.41	2.53	4.6	5.44e-13	100
250.2	Type 2 diabetes	121	4.6	3.12	6.78	5.37e-12	100
401.2	Hypertensive heart and/or renal disease	29	10.7	5.05	22.68	1.97e-07	100
585.3	Chronic renal failure [CKD]	35	6.99	3.52	13.87	6.81e-06	100
285.2	Anemia of chronic disease	18	12.97	4.92	34.18	4.67e-05	100
288.1	Decreased white blood cell count	60	4.16	2.37	7.28	0.000115	100
586	Other disorders of the kidney and ureters	39	5.18	2.67	10.06	0.000179	100
510	Other diseases of lung	38	4.68	2.35	9.3	0.0015	100
585.4	Chronic kidney disease, Stage I or II	24	6.43	2.8	14.8	0.00152	100
580.3	Nephritis and nephropathy without mention of glomerulonephritis	40	4.18	2.12	8.26	0.00424	100
587	Kidney replaced by transpant	11	13.82	3.94	48.47	0.00433	100
269	Proteinuria	62	3.24	1.82	5.76	0.00585	100
276.4	Acid-base balance disorder	30	4.64	2.19	9.85	0.00585	100
249	Secondary diabetes mellitus	10	12.51	3.41	45.91	0.0109	100
614.1	Pelvic peritoneal adhesions, female (postoperative) (postinfection)	38	4.13	1.99	8.59	0.0109	100
394.7	Disease of tricuspid valve	11	10.52	3.08	35.89	0.0114	84
569.2	Gastrointestinal complications	20	5.77	2.32	14.35	0.0114	100
573	Other disorders of liver	55	3.19	1.71	5.95	0.0165	100
401.3	Other hypertensive complications	27	4.57	2.02	10.37	0.0166	88
416	Cardiomegaly	35	3.73	1.82	7.65	0.0184	86
276.1	Electrolyte imbalance	85	2.49	1.49	4.15	0.0249	94
285	Other anemias	388	1.67	1.25	2.23	0.0262	100
279	Disorders involving the immune mechanism	25	4.57	1.93	10.82	0.0266	68
571.5	Other chronic nonalcoholic liver disease	82	2.49	1.47	4.22	0.0327	72
514	Abnormal findings examination of lungs	93	2.33	1.43	3.8	0.0327	78
427.7	Tachycardia NOS	163	1.96	1.31	2.93	0.0463	84
509.1	Respiratory failure	10	7.84	2.2	27.88	0.0624	46
251.1	Hypoglycemia	19	4.62	1.78	11.99	0.0659	56
851	Complications of transplants and reattached limbs	36	3.16	1.53	6.52	0.0683	18
356	Hereditary and idiopathic peripheral neuropathy	17	5.02	1.82	13.88	0.0683	34
726.3	Bursitis	19	4.8	1.79	12.85	0.0683	46
275.3	Disorders of magnesium metabolism	17	4.64	1.72	12.53	0.0846	6
575.8	Other disorders of biliary tract	19	4.23	1.62	11.01	0.0991	4
