# Supplementary material for: Pre-conception clinical risk factors differ between spontaneous and indicated preterm birth in a densely phenotyped EHR cohort
Source: BMC Pregnancy Childbirth. 2025 Feb 12;25:149. doi: 10.1186/s12884-025-07166-2 (PMC11817080; doi:10.1186/s12884-025-07166-2)
Supplement: Supplementary file 4 — Supplementary Material 4: Table S4: No Diagnoses are Significantly Associated with Spontaneous PTBs vs. Term Births. The most significant (adjusted p-value < 0.5) diagnoses' odds ratios, p-values, and number of individuals are listed. [file 12884_2025_7166_MOESM4_ESM.csv]

phecode	phenotype	n	or	or_lower	or_upper	pval_bh
569.2	Gastrointestinal complications	16	6.96	2.22	21.86	0.162
215	Other benign neoplasm of connective and other soft tissue	55	3.75	1.75	8.03	0.162
300.1	Anxiety disorder	743	1.68	1.24	2.26	0.162
704.2	Hirsutism	64	3.53	1.73	7.22	0.162
279	Disorders involving the immune mechanism	22	6.22	2.27	17.06	0.162
250.1	Type 1 diabetes	54	4.1	1.98	8.5	0.162
537	Other disorders of stomach and duodenum	44	3.91	1.72	8.9	0.187
250.2	Type 2 diabetes	89	2.79	1.46	5.32	0.212
250.4	Abnormal glucose	161	2.22	1.31	3.79	0.322
586	Other disorders of the kidney and ureters	29	3.98	1.5	10.59	0.405
555.1	Regional enteritis	69	2.82	1.33	5.96	0.446
790.8	Elevated C-reactive protein (CRP)	13	6.01	1.63	22.14	0.448
131	Protozoan infection	18	4.63	1.48	14.49	0.47
994.2	Sepsis	25	3.89	1.42	10.64	0.47
38	Septicemia	25	3.89	1.42	10.65	0.47
