# Supplementary material for: Pre-conception clinical risk factors differ between spontaneous and indicated preterm birth in a densely phenotyped EHR cohort
Source: BMC Pregnancy Childbirth. 2025 Feb 12;25:149. doi: 10.1186/s12884-025-07166-2 (PMC11817080; doi:10.1186/s12884-025-07166-2)
Supplement: Supplementary file 5 — Supplementary Material 5: Table S5: Many Diagnoses are Significantly and Robustly Associated with All PTBs vs. Term Births, After Including Individuals with No Pre-Conception Diagnoses. The most significant diagnoses' odds ratios, p-values, robustness percentages, and number of individuals are listed. [file 12884_2025_7166_MOESM5_ESM.csv]

phecode	phenotype	n	or	or_lower	or_upper	pval_bh	robust_pct
250.1	Type 1 diabetes	80	5.94	3.75	9.41	4.32e-11	100
250.2	Type 2 diabetes	121	3.56	2.42	5.24	5.01e-08	100
401.1	Essential hypertension	244	2.66	1.98	3.58	5.01e-08	100
401.2	Hypertensive heart and/or renal disease	29	8.62	4.03	18.43	8.62e-06	100
585.3	Chronic renal failure [CKD]	35	5.46	2.73	10.89	0.000376	100
285.2	Anemia of chronic disease	18	9.8	3.67	26.12	0.00108	100
586	Other disorders of the kidney and ureters	39	4.09	2.1	7.96	0.0065	100
288.1	Decreased white blood cell count	60	3.22	1.83	5.66	0.00757	100
585.4	Chronic kidney disease, Stage I or II	24	5.25	2.26	12.2	0.0159	90
587	Kidney replaced by transpant	11	10.9	3.07	38.72	0.0257	52
510	Other diseases of lung	38	3.71	1.86	7.41	0.0257	76
249	Secondary diabetes mellitus	10	10.16	2.73	37.77	0.0458	38
394.7	Disease of tricuspid valve	11	8.99	2.6	31.12	0.0458	46
614.1	Pelvic peritoneal adhesions, female (postoperative) (postinfection)	38	3.69	1.77	7.67	0.0458	72
580.3	Nephritis and nephropathy without mention of glomerulonephritis	40	3.31	1.67	6.56	0.049	66
276.4	Acid-base balance disorder	30	3.52	1.66	7.48	0.0741	18
569.2	Gastrointestinal complications	20	4.57	1.82	11.47	0.0788	14
