# Supplementary material for: Pre-conception clinical risk factors differ between spontaneous and indicated preterm birth in a densely phenotyped EHR cohort
Source: BMC Pregnancy Childbirth. 2025 Feb 12;25:149. doi: 10.1186/s12884-025-07166-2 (PMC11817080; doi:10.1186/s12884-025-07166-2)
Supplement: Supplementary file 6 — Supplementary Material 6: Table S6: Many Diagnoses are Significantly and Robustly Associated with Indicated PTBs vs. Term Births, After Including Individuals with No Pre-Conception Diagnoses. The most significant diagnoses' odds ratios, p-values, robustness percentages, and number of individuals are listed. [file 12884_2025_7166_MOESM6_ESM.csv]

phecode	phenotype	n	or	or_lower	or_upper	pval_bh	robust_pct
401.1	Essential hypertension	225	4.21	3	5.92	1.46e-13	100
250.1	Type 1 diabetes	67	8.69	5.08	14.89	2.17e-12	100
250.2	Type 2 diabetes	105	4.67	2.95	7.38	1.79e-08	100
401.2	Hypertensive heart and/or renal disease	25	14.22	6.21	32.55	1.05e-07	100
585.3	Chronic renal failure [CKD]	32	9.9	4.7	20.84	4.09e-07	100
285.2	Anemia of chronic disease	16	16.85	5.95	47.73	2.22e-05	100
510	Other diseases of lung	36	7.09	3.38	14.88	4.16e-05	100
585.4	Chronic kidney disease, Stage I or II	22	9.61	3.85	23.98	0.000198	100
401.3	Other hypertensive complications	26	7.27	3.04	17.39	0.00113	100
580.3	Nephritis and nephropathy without mention of glomerulonephritis	37	5.56	2.61	11.85	0.00113	100
288.1	Decreased white blood cell count	53	4.28	2.19	8.34	0.00228	100
586	Other disorders of the kidney and ureters	33	5.54	2.5	12.26	0.00257	100
269	Proteinuria	57	3.99	2.06	7.73	0.00369	100
465.4	Acute laryngitis and tracheitis	21	7.45	2.75	20.18	0.00658	100
276.1	Electrolyte imbalance	78	3.15	1.76	5.65	0.00865	100
416	Cardiomegaly	31	4.86	2.17	10.9	0.00865	100
695.4	Lupus (localized and systemic)	71	3.46	1.81	6.61	0.0109	100
573	Other disorders of liver	51	3.93	1.92	8.05	0.0114	98
614.1	Pelvic peritoneal adhesions, female (postoperative) (postinfection)	34	5.16	2.09	12.72	0.0216	78
428.1	Congestive heart failure (CHF) NOS	17	6.3	2.25	17.63	0.0252	66
793.2	Nonspecific abnormal findings on radiological and other examination of other intrathoracic organs (echocardiogram, etc)	46	3.96	1.79	8.73	0.0334	82
276.4	Acid-base balance disorder	24	4.74	1.91	11.73	0.038	72
782.3	Edema	75	2.84	1.53	5.26	0.0442	90
573.7	Abnormal results of function study of liver	19	5.47	1.91	15.72	0.0447	44
726.3	Bursitis	17	6.52	2.04	20.84	0.0447	46
514	Abnormal findings examination of lungs	85	2.48	1.42	4.34	0.0447	58
276.6	Fluid overload	15	6.1	2.01	18.47	0.0447	60
851	Complications of transplants and reattached limbs	32	3.85	1.7	8.74	0.0447	72
356	Hereditary and idiopathic peripheral neuropathy	15	6.31	1.92	20.72	0.0647	26
