# Supplementary material for: Pre-conception clinical risk factors differ between spontaneous and indicated preterm birth in a densely phenotyped EHR cohort
Source: BMC Pregnancy Childbirth. 2025 Feb 12;25:149. doi: 10.1186/s12884-025-07166-2 (PMC11817080; doi:10.1186/s12884-025-07166-2)
Supplement: Supplementary file 7 — Supplementary Material 7: Table S7: No Diagnoses are Significantly Associated with Spontaneous PTBs vs. Term Births, After Including Individuals with No Pre-Conception Diagnoses. The most significant (adjusted p-value < 0.5) diagnoses' odds ratios, p-values, and number of individuals are listed. [file 12884_2025_7166_MOESM7_ESM.csv]

phecode	phenotype	n	or	or_lower	or_upper	pval_bh
215	Other benign neoplasm of connective and other soft tissue	55	3.41	1.59	7.28	0.303
704.2	Hirsutism	64	3.2	1.57	6.54	0.303
279	Disorders involving the immune mechanism	22	5.49	1.99	15.15	0.303
250.1	Type 1 diabetes	54	3.71	1.79	7.68	0.303
537	Other disorders of stomach and duodenum	44	3.6	1.58	8.19	0.358
569.2	Gastrointestinal complications	16	5.73	1.82	18.06	0.404
