# Supplementary material for: Pre-conception clinical risk factors differ between spontaneous and indicated preterm birth in a densely phenotyped EHR cohort
Source: BMC Pregnancy Childbirth. 2025 Feb 12;25:149. doi: 10.1186/s12884-025-07166-2 (PMC11817080; doi:10.1186/s12884-025-07166-2)
Supplement: Supplementary file 8 — Supplementary Material 8: Table S8: Removing Covariates from our Analysis Results in More Associations between Diagnoses and Indicated PTBs. vs. Term Births The most significant diagnoses' odds ratios, p-values, robustness percentages, and number of individuals are listed. [file 12884_2025_7166_MOESM8_ESM.csv]

phecode	phenotype	n	or	or_lower	or_upper	pval_bh	robust_pct
401.1	Essential hypertension	225	6.96	4.96	9.77	4.21e-26	100
250.1	Type 1 diabetes	67	12.19	7.24	20.51	1.94e-18	100
250.2	Type 2 diabetes	105	8.72	5.56	13.67	1.94e-18	100
585.3	Chronic renal failure [CKD]	32	16.7	8.19	34.07	3.13e-12	100
401.2	Hypertensive heart and/or renal disease	25	22.49	10.19	49.61	3.17e-12	100
285.2	Anemia of chronic disease	16	31.09	11.52	83.93	2.46e-09	100
510	Other diseases of lung	36	10.68	5.21	21.86	1.68e-08	100
278.1	Obesity	351	3.07	2.16	4.37	7.36e-08	100
514	Abnormal findings examination of lungs	85	5.67	3.26	9.87	1.11e-07	100
276.1	Electrolyte imbalance	78	5.81	3.28	10.31	2.11e-07	100
288.1	Decreased white blood cell count	53	7.11	3.71	13.64	4.15e-07	100
580.3	Nephritis and nephropathy without mention of glomerulonephritis	37	8.96	4.31	18.65	4.35e-07	100
585.4	Chronic kidney disease, Stage I or II	22	13.77	5.74	33.03	4.35e-07	100
416	Cardiomegaly	31	9.88	4.52	21.6	8.62e-07	100
269	Proteinuria	57	6.47	3.4	12.34	1.17e-06	100
586	Other disorders of the kidney and ureters	33	9.05	4.18	19.61	1.83e-06	100
401.3	Other hypertensive complications	26	10.71	4.63	24.78	2.27e-06	100
418	Nonspecific chest pain	545	2.4	1.75	3.3	4.74e-06	100
782.3	Edema	75	5.09	2.78	9.34	9.58e-06	100
276.4	Acid-base balance disorder	24	9.9	4.08	24	2.51e-05	100
851	Complications of transplants and reattached limbs	32	8.03	3.58	17.98	2.51e-05	100
428.1	Congestive heart failure (CHF) NOS	17	13.08	4.81	35.56	2.55e-05	100
573	Other disorders of liver	51	5.89	2.93	11.85	3.38e-05	100
695.4	Lupus (localized and systemic)	71	4.93	2.63	9.25	3.38e-05	100
571.5	Other chronic nonalcoholic liver disease	75	4.61	2.47	8.63	8.12e-05	100
465.4	Acute laryngitis and tracheitis	21	9.59	3.7	24.85	0.000153	100
285	Other anemias	360	2.42	1.66	3.54	2e-04	100
598.9	Other nonspecific findings on examination of urine	59	4.93	2.48	9.8	0.00024	100
789	Nausea and vomiting	479	2.22	1.57	3.13	0.000246	100
275.3	Disorders of magnesium metabolism	15	11.96	4.07	35.17	0.000247	100
276.6	Fluid overload	15	11.96	4.07	35.17	0.000247	100
580.4	Renal sclerosis, NOS	15	11.96	4.07	35.17	0.000247	100
79.9	Viremia, NOS	61	4.73	2.38	9.39	0.000328	100
288.2	Elevated white blood cell count	66	4.31	2.18	8.51	0.000891	100
580.1	Glomerulonephritis	11	13.64	3.98	46.79	0.00108	100
495	Asthma	493	2.08	1.47	2.94	0.00115	100
793.2	Nonspecific abnormal findings on radiological and other examination of other intrathoracic organs (echocardiogram, etc)	46	5.06	2.35	10.92	0.00115	100
573.7	Abnormal results of function study of liver	19	8.54	3.06	23.83	0.00129	100
270.3	Disorders of plasma protein metabolism	13	10.61	3.25	34.59	0.00271	100
508	Pulmonary collapse; interstitial and compensatory emphysema	41	4.94	2.18	11.21	0.00386	100
477	Epistaxis or throat hemorrhage	42	4.8	2.12	10.87	0.00451	100
785	Abdominal pain	1559	1.58	1.24	2.02	0.00514	100
687.1	Rash and other nonspecific skin eruption	473	1.98	1.38	2.83	0.00527	100
356	Hereditary and idiopathic peripheral neuropathy	15	8.68	2.75	27.37	0.00563	94
427.3	Other specified cardiac dysrhythmias	105	3.12	1.69	5.73	0.00631	100
519.9	Symptoms involving respiratory system and other chest symptoms	93	3.23	1.71	6.12	0.0067	100
614.1	Pelvic peritoneal adhesions, female (postoperative) (postinfection)	34	5.13	2.11	12.46	0.0067	100
251.1	Hypoglycemia	16	7.95	2.55	24.77	0.00731	74
575.8	Other disorders of biliary tract	16	7.95	2.55	24.77	0.00731	74
378.1	Strabismus (not specified as paralytic)	17	7.34	2.38	22.61	0.00973	76
573.3	Hepatomegaly	17	7.34	2.38	22.61	0.00973	76
726.3	Bursitis	17	7.34	2.38	22.61	0.00973	78
512.7	Shortness of breath	281	2.18	1.4	3.38	0.00973	100
760	Back pain	776	1.72	1.27	2.34	0.00973	100
41	Bacterial infection NOS	185	2.46	1.48	4.09	0.0101	100
733	Other disorders of bone and cartilage	60	3.69	1.74	7.83	0.012	98
532	Dysphagia	62	3.56	1.68	7.52	0.0164	88
850	Hemorrhage or hematoma complicating a procedure	19	6.36	2.1	19.25	0.0187	76
741.4	Joint effusions	103	2.88	1.53	5.43	0.0187	100
389	Hearing loss	77	3.18	1.57	6.42	0.0214	86
427.9	Palpitations	348	1.97	1.31	2.98	0.0214	100
585.1	Acute renal failure	20	5.96	1.98	17.92	0.0234	78
277.4	Disorders of bilirubin excretion	20	5.96	1.98	17.92	0.0234	80
426.7	Abnormal electrocardiogram [ECG] [EKG]	120	2.68	1.46	4.91	0.0234	92
345.3	Convulsions	54	3.57	1.6	7.94	0.0267	86
339	Other headache syndromes	541	1.76	1.23	2.5	0.0267	100
426.2	Atrioventricular [AV] block	12	7.93	2.14	29.42	0.0272	74
480.1	Bacterial pneumonia	12	7.93	2.14	29.42	0.0272	76
530.1	Esophagitis, GERD and related diseases	339	1.94	1.28	2.96	0.0272	92
516.1	Hemoptysis	21	5.61	1.88	16.75	0.0274	82
443.1	Raynaud's syndrome	43	3.88	1.63	9.24	0.0299	86
573.6	Nonspecific elevation of levels of transaminase or lactic acid dehydrogenase [LDH]	43	3.88	1.63	9.24	0.0299	88
561.1	Diarrhea	342	1.92	1.26	2.93	0.0303	92
465	Acute upper respiratory infections of multiple or unspecified sites	551	1.72	1.21	2.45	0.0353	94
41.4	E. coli	13	7.14	1.96	26.05	0.0371	76
8.6	Viral Enteritis	13	7.14	1.96	26.05	0.0371	78
427.7	Tachycardia NOS	144	2.39	1.34	4.27	0.0398	88
245.2	Chronic thyroiditis	145	2.37	1.33	4.24	0.0427	88
286.3	Coagulation defects complicating pregnancy or postpartum	34	4.12	1.58	10.69	0.0453	82
599.9	Other abnormality of urination	131	2.43	1.33	4.44	0.0473	92
280.1	Iron deficiency anemias, unspecified or not due to blood loss	131	2.43	1.33	4.44	0.0473	96
536.8	Dyspepsia and other specified disorders of function of stomach	60	3.16	1.43	7	0.0501	74
593	Hematuria	117	2.5	1.33	4.68	0.0501	76
790.6	Other abnormal blood chemistry	164	2.25	1.29	3.93	0.0501	76
348.9	Other conditions of brain, NOS	24	4.77	1.62	14.01	0.0501	82
751.2	Congenital anomalies of urinary system	24	4.77	1.62	14.01	0.0501	82
994.2	Sepsis	24	4.77	1.62	14.01	0.0501	84
535.9	Gastritis and duodenitis, NOS	75	2.86	1.36	6	0.0584	20
429.3	Symptoms involving cardiovascular system	36	3.85	1.49	9.96	0.0584	56
766	Neuralgia, neuritis, and radiculitis NOS	36	3.85	1.49	9.96	0.0584	58
286.9	Abnormal coagulation profile	25	4.54	1.55	13.29	0.0614	50
569.2	Gastrointestinal complications	15	5.95	1.67	21.17	0.0614	58
513.4	Hyperventilation	15	5.95	1.67	21.17	0.0614	64
514.2	Solitary pulmonary nodule	15	5.95	1.67	21.17	0.0614	64
