# Supplementary material for: Pre-conception clinical risk factors differ between spontaneous and indicated preterm birth in a densely phenotyped EHR cohort
Source: BMC Pregnancy Childbirth. 2025 Feb 12;25:149. doi: 10.1186/s12884-025-07166-2 (PMC11817080; doi:10.1186/s12884-025-07166-2)
Supplement: Supplementary file 9 — Supplementary Material 9: Table S9: No Diagnoses are Significantly Associated with Spontaneous PTBs vs. Term Births, After Removing Covariates. The most significant (adjusted p-value < 0.5) diagnoses' odds ratios, p-values, and number of individuals are listed. [file 12884_2025_7166_MOESM9_ESM.csv]

phecode	phenotype	n	or	or_lower	or_upper	pval_bh
250.1	Type 1 diabetes	54	4.32	2.1	8.9	0.089
38	Septicemia	25	5.37	2.01	14.37	0.0938
994.2	Sepsis	25	5.37	2.01	14.37	0.0938
215	Other benign neoplasm of connective and other soft tissue	55	3.67	1.72	7.81	0.0938
537	Other disorders of stomach and duodenum	44	4.07	1.81	9.19	0.0938
569.2	Gastrointestinal complications	16	7.15	2.3	22.25	0.0938
250.2	Type 2 diabetes	89	3.05	1.61	5.78	0.0938
704.2	Hirsutism	64	3.53	1.73	7.2	0.0938
279	Disorders involving the immune mechanism	22	6.32	2.32	17.2	0.0938
300.1	Anxiety disorder	743	1.76	1.31	2.37	0.0938
250.4	Abnormal glucose	161	2.4	1.42	4.06	0.115
131	Protozoan infection	18	6.12	2.01	18.68	0.14
535.2	Atrophic gastritis	50	3.5	1.57	7.83	0.149
586	Other disorders of the kidney and ureters	29	4.47	1.7	11.78	0.152
276.4	Acid-base balance disorder	21	5.04	1.69	15.05	0.213
414	Other forms of chronic heart disease	23	4.51	1.53	13.31	0.258
555.1	Regional enteritis	69	2.82	1.34	5.94	0.258
747.1	Cardiac congenital anomalies	108	2.45	1.3	4.6	0.258
296.2	Depression	585	1.62	1.16	2.27	0.258
790.8	Elevated C-reactive protein (CRP)	13	6.42	1.76	23.41	0.258
427.7	Tachycardia NOS	142	2.18	1.22	3.89	0.326
694.2	Other dyschromia	547	0.46	0.26	0.83	0.347
286.1	Congenital coagulation defects	27	3.72	1.28	10.82	0.467
706.8	Other specified diseases of sebaceous glands	77	2.49	1.19	5.22	0.467
591	Urinary tract infection	454	1.6	1.1	2.34	0.467
772.2	Spasm of muscle	70	2.39	1.09	5.24	0.498
740.9	Osteoarthrosis NOS	43	2.82	1.1	7.2	0.498
512.7	Shortness of breath	278	1.68	1.05	2.68	0.498
153.3	Malignant neoplasm of rectum, rectosigmoid junction, and anus	19	4.01	1.16	13.81	0.498
483	Acute bronchitis and bronchiolitis	69	2.42	1.1	5.33	0.498
571.5	Other chronic nonalcoholic liver disease	69	2.42	1.1	5.33	0.498
375.1	Dry eyes	55	2.63	1.12	6.17	0.498
70.2	Viral hepatitis B	55	2.63	1.12	6.17	0.498
789	Nausea and vomiting	470	1.54	1.06	2.25	0.498
738	Other acquired musculoskeletal deformity	29	3.43	1.19	9.89	0.498
395.6	Heart valve replaced	18	4.28	1.23	14.83	0.498
275.1	Disorders of iron metabolism	18	4.28	1.23	14.83	0.498
574.1	Cholelithiasis	53	2.74	1.16	6.44	0.498
1005	Other symptoms	124	2.1	1.12	3.93	0.498
742.9	Other derangement of joint	123	2.12	1.13	3.96	0.498
741.2	Stiffness of joint	28	3.57	1.23	10.33	0.498
