# Supplementary material for: Pre-conception clinical risk factors differ between spontaneous and indicated preterm birth in a densely phenotyped EHR cohort
Source: BMC Pregnancy Childbirth. 2025 Feb 12;25:149. doi: 10.1186/s12884-025-07166-2 (PMC11817080; doi:10.1186/s12884-025-07166-2)
Supplement: Supplementary file 10 — Supplementary Material 10: Table S10: Removing Covariates from our Analysis Results in More Associations between Diagnoses and All PTBs vs. Term Births.The most significant diagnoses' odds ratios, p-values, robustness percentages, and number of individuals are listed. [file 12884_2025_7166_MOESM10_ESM.csv]

phecode	phenotype	n	or	or_lower	or_upper	pval_bh	robust_pct
250.1	Type 1 diabetes	80	8.01	5.12	12.52	9.46e-17	100
250.2	Type 2 diabetes	121	5.71	3.91	8.33	1.22e-16	100
401.1	Essential hypertension	244	3.81	2.85	5.11	1.22e-16	100
401.2	Hypertensive heart and/or renal disease	29	12.45	5.97	25.97	5.6e-09	100
585.3	Chronic renal failure [CKD]	35	8.51	4.36	16.61	8.68e-08	100
285.2	Anemia of chronic disease	18	15.82	6.12	40.91	2.59e-06	100
586	Other disorders of the kidney and ureters	39	6.31	3.3	12.07	4.76e-06	100
288.1	Decreased white blood cell count	60	4.69	2.71	8.11	5.25e-06	100
278.1	Obesity	378	2.11	1.59	2.78	2.1e-05	100
276.4	Acid-base balance disorder	30	6.71	3.22	13.98	4.65e-05	100
514	Abnormal findings examination of lungs	93	3.33	2.07	5.36	8.49e-05	100
510	Other diseases of lung	38	5.24	2.67	10.27	0.000154	100
585.4	Chronic kidney disease, Stage I or II	24	7.18	3.18	16.21	0.000205	100
276.1	Electrolyte imbalance	85	3.32	2.02	5.46	0.000209	100
269	Proteinuria	62	3.81	2.17	6.69	0.00026	100
580.3	Nephritis and nephropathy without mention of glomerulonephritis	40	4.85	2.49	9.43	0.000262	100
416	Cardiomegaly	35	5.25	2.6	10.58	0.000268	100
789	Nausea and vomiting	517	1.81	1.41	2.33	0.000285	100
587	Kidney replaced by transpant	11	17.55	5.13	60.05	0.000336	100
427.7	Tachycardia NOS	163	2.48	1.68	3.68	0.000356	100
418	Nonspecific chest pain	583	1.72	1.35	2.19	0.000779	100
285	Other anemias	388	1.88	1.41	2.49	0.000785	100
571.5	Other chronic nonalcoholic liver disease	82	3.04	1.81	5.11	0.00137	100
249	Secondary diabetes mellitus	10	15.02	4.23	53.34	0.00147	100
569.2	Gastrointestinal complications	20	6.69	2.73	16.4	0.00169	100
394.7	Disease of tricuspid valve	11	12.02	3.66	39.46	0.00195	100
851	Complications of transplants and reattached limbs	36	4.42	2.17	9.01	0.00197	100
573	Other disorders of liver	55	3.44	1.87	6.33	0.00314	100
275.3	Disorders of magnesium metabolism	17	7.01	2.66	18.47	0.00329	100
401.3	Other hypertensive complications	27	5.02	2.25	11.2	0.00329	100
41	Bacterial infection NOS	202	2.05	1.41	2.99	0.00652	100
994.2	Sepsis	29	4.51	2.05	9.94	0.00686	100
251.1	Hypoglycemia	19	5.84	2.3	14.88	0.00756	100
575.8	Other disorders of biliary tract	19	5.84	2.3	14.88	0.00756	100
509.1	Respiratory failure	10	10	2.89	34.62	0.00953	100
512.7	Shortness of breath	305	1.81	1.31	2.49	0.01	100
279	Disorders involving the immune mechanism	25	4.72	2.03	10.96	0.0101	100
578.1	Hematemesis	11	8.34	2.54	27.37	0.015	58
535.2	Atrophic gastritis	56	3.04	1.63	5.67	0.015	100
580.4	Renal sclerosis, NOS	16	6.01	2.18	16.56	0.0156	64
131	Protozoan infection	21	5.01	2.02	12.44	0.0156	86
598.9	Other nonspecific findings on examination of urine	63	2.87	1.58	5.22	0.0156	100
614.1	Pelvic peritoneal adhesions, female (postoperative) (postinfection)	38	3.58	1.74	7.4	0.0159	100
250.4	Abnormal glucose	174	2.02	1.35	3.03	0.0173	100
785	Abdominal pain	1657	1.34	1.13	1.59	0.0173	100
414	Other forms of chronic heart disease	27	4.22	1.84	9.67	0.0176	76
782.3	Edema	78	2.6	1.49	4.52	0.019	100
593	Hematuria	129	2.19	1.39	3.45	0.0192	100
580.1	Glomerulonephritis	12	7.14	2.26	22.56	0.02	58
356	Hereditary and idiopathic peripheral neuropathy	17	5.46	2.01	14.8	0.0208	66
38	Septicemia	28	4.01	1.76	9.13	0.0226	72
428.1	Congestive heart failure (CHF) NOS	18	5	1.87	13.36	0.0309	66
747.1	Cardiac congenital anomalies	118	2.18	1.35	3.51	0.0309	84
300.1	Anxiety disorder	785	1.43	1.14	1.79	0.0403	100
726.3	Bursitis	19	4.62	1.75	12.18	0.0407	72
916	Contusion	160	1.96	1.28	3	0.0407	76
537	Other disorders of stomach and duodenum	49	2.9	1.48	5.7	0.0407	78
741.4	Joint effusions	113	2.17	1.33	3.53	0.0407	78
793.2	Nonspecific abnormal findings on radiological and other examination of other intrathoracic organs (echocardiogram, etc)	49	2.9	1.48	5.7	0.0407	78
480.1	Bacterial pneumonia	14	5.56	1.86	16.61	0.041	64
270.3	Disorders of plasma protein metabolism	14	5.56	1.86	16.61	0.041	66
389	Hearing loss	84	2.37	1.37	4.1	0.041	80
338.1	Acute pain	286	1.7	1.21	2.38	0.041	84
530.1	Esophagitis, GERD and related diseases	364	1.62	1.19	2.2	0.041	88
288.2	Elevated white blood cell count	70	2.51	1.39	4.53	0.0412	80
79.9	Viremia, NOS	64	2.56	1.39	4.72	0.0488	76
573.7	Abnormal results of function study of liver	20	4.29	1.64	11.19	0.0524	72
531.2	Gastric ulcer	10	6.66	1.88	23.65	0.0542	60
577.1	Acute pancreatitis	10	6.66	1.88	23.65	0.0542	60
276.6	Fluid overload	15	5	1.71	14.66	0.0542	62
477	Epistaxis or throat hemorrhage	45	2.86	1.41	5.8	0.0554	62
695.4	Lupus (localized and systemic)	73	2.38	1.33	4.28	0.0583	18
215	Other benign neoplasm of connective and other soft tissue	59	2.56	1.35	4.85	0.0594	14
850	Hemorrhage or hematoma complicating a procedure	21	4	1.55	10.34	0.0628	40
465.4	Acute laryngitis and tracheitis	21	4	1.55	10.34	0.0628	42
395.6	Heart valve replaced	21	4	1.55	10.34	0.0628	46
395.3	Nonrheumatic tricuspid valve disorders	11	5.71	1.67	19.54	0.0763	8
